# Supplementary material for: Genome-wide associations of signaling pathways in glioblastoma multiforme
Source: BMC Med Genomics. 2013 Mar 28;6:11. doi: 10.1186/1755-8794-6-11 (PMC3616958; doi:10.1186/1755-8794-6-11)
Supplement: Additional file 1: Table S1 — List of all significantly associated pairs of over- and under expressed pathways and tag-loci (FDR < 0.05). [file 1755-8794-6-11-S1.xlsx]

## Sheet: GBM_cp.txt
Table S1: List of significantly associated pairs of over- and under expressed pathways and tag loci (FDR < 0.05) and correspoding normalized importance in glioblastomas.
over-expressed pathway	QTL	imp.	FDR	under-expressed pathway	QTL	imp.	FDR
ET_EGFRPATHWAY	SNP_A-1656043	7.97189	1.79618e-06	IGF1_PATHWAY	SNP_A-1696780	7.22371	2.30084e-08
ECADHERIN_KERATINOCYTE_PATHWAY	SNP_A-1656043	7.87178	6.99261e-08	HNF3BPATHWAY	SNP_A-1696780	6.88604	8.27804e-21
ET_EGFRPATHWAY	SNP_A-1751593	7.74598	1.13917e-09	EPHA_FWDPATHWAY	SNP_A-1696780	6.87928	8.22461e-11
ET_EGFRPATHWAY	SNP_A-1720407	7.48731	2.92631e-10	CD8TCRDOWNSTREAMPATHWAY	SNP_A-1696780	6.65872	5.30463e-12
RANBP2PATHWAY	SNP_A-1723054	7.28673	4.22072e-06	HNF3APATHWAY	SNP_A-1696780	6.64695	0.000280413
ECADHERIN_KERATINOCYTE_PATHWAY	SNP_A-1646204	6.18839	5.24642e-06	NOTCH_PATHWAY	SNP_A-1696780	6.53423	1.34762e-05
ERBB1_RECEPTOR_PROXIMAL_PATHWAY	SNP_A-1656043	6.17526	4.17535e-07	CD8TCRDOWNSTREAMPATHWAY	SNP_A-1705677	6.32915	3.81259e-10
ERBB_NETWORK_PATHWAY	SNP_A-1656043	6.14552	7.38941e-06	RHODOPSIN_PATHWAY	SNP_A-1696780	6.30629	2.56382e-05
SYNDECAN_3_PATHWAY	SNP_A-1720407	6.11756	0.00101823	RHOA_PATHWAY	SNP_A-1696780	6.21416	5.6597e-11
ECADHERIN_KERATINOCYTE_PATHWAY	SNP_A-1758297	6.03492	0.000215634	CONE_PATHWAY	SNP_A-1696780	6.15876	2.88714e-05
A6B1_A6B4_INTEGRIN_PATHWAY	SNP_A-1656043	5.98539	0.000387412	TXA2PATHWAY	SNP_A-1696780	6.15564	1.22826e-17
RANBP2PATHWAY	SNP_A-1720657	5.86074	2.72833e-08	EPHRINA_EPHAPATHWAY	SNP_A-1696780	5.91549	5.39332e-06
ECADHERIN_KERATINOCYTE_PATHWAY	SNP_A-1720407	5.62849	0.000411683	ER_NONGENOMIC_PATHWAY	SNP_A-1696780	5.85375	1.52008e-06
SYNDECAN_3_PATHWAY	SNP_A-1656043	5.61813	0.000238694	WNT_BETA_CATENIN_PATHWAY	SNP_A-1696780	5.79688	2.88714e-05
ERBB_NETWORK_PATHWAY	SNP_A-1720407	5.57498	1.98442e-05	RHODOPSIN_PATHWAY	SNP_A-1705677	5.70024	1.57061e-05
RANBP2PATHWAY	SNP_A-1642071	5.53275	4.12318e-09	RHODOPSIN_PATHWAY	SNP_A-1662768	5.66787	2.10068e-05
LYSOPHOSPHOLIPID_PATHWAY	SNP_A-1696848	5.52195	3.12098e-05	CD8TCRPATHWAY	SNP_A-1696780	5.64088	7.91219e-11
HDAC_CLASSIII_PATHWAY	SNP_A-1745017	5.29064	0.00274355	TCRCALCIUMPATHWAY	SNP_A-1696780	5.6337	2.10068e-05
ET_EGFRPATHWAY	SNP_A-1650462	5.22268	0.00165886	CD8TCRDOWNSTREAMPATHWAY	SNP_A-1662768	5.38459	2.81284e-06
TCPTP_PATHWAY	SNP_A-1656043	5.18732	3.61229e-05	CD8TCRDOWNSTREAMPATHWAY	SNP_A-1741995	5.35154	9.34403e-06
TCPTP_PATHWAY	SNP_A-1720407	5.13155	0.000431176	CONE_PATHWAY	SNP_A-1741995	5.30376	0.00589146
ECADHERIN_KERATINOCYTE_PATHWAY	SNP_A-1751593	5.09008	7.93838e-05	ENDOTHELINPATHWAY	SNP_A-1696780	5.26386	0.0161338
HDAC_CLASSIII_PATHWAY	SNP_A-1731917	5.03706	0.000122446	EPHRINAREVPATHWAY	SNP_A-1705677	5.2627	0.000962889
ERBB_NETWORK_PATHWAY	SNP_A-1751593	5.02579	0.000452799	EPHRINA_EPHAPATHWAY	SNP_A-1662768	5.25872	0.00109717
ERBB1_RECEPTOR_PROXIMAL_PATHWAY	SNP_A-1646204	4.94638	2.23557e-05	P75NTRPATHWAY	SNP_A-1696780	5.23714	2.84136e-06
IL12_2PATHWAY	SNP_A-1680490	4.9382	0.00109717	ER_NONGENOMIC_PATHWAY	SNP_A-1705677	5.19944	3.24431e-05
RANBP2PATHWAY	SNP_A-1642325	4.85235	0.0329759	HNF3APATHWAY	SNP_A-1705677	5.17706	0.000382922
AURORA_A_PATHWAY	SNP_A-1645938	4.81442	0.00396448	EPHA_FWDPATHWAY	SNP_A-1741995	5.12215	1.75586e-05
S1P_S1P3_PATHWAY	SNP_A-1725084	4.80146	0.0213813	ENDOTHELINPATHWAY	SNP_A-1741995	5.11772	0.000781009
AR_TF_PATHWAY	SNP_A-1673016	4.76917	0.00107999	FGF_PATHWAY	SNP_A-1696780	5.106	0.000490622
KITPATHWAY	SNP_A-1721337	4.75912	3.33626e-05	WNT_BETA_CATENIN_PATHWAY	SNP_A-1669535	5.10423	5.45747e-08
WNT_NONCANONICAL_PATHWAY	SNP_A-1721335	4.69797	0.000953363	HNF3BPATHWAY	SNP_A-1741995	5.09579	0.000988157
NFKAPPABATYPICALPATHWAY	SNP_A-1705269	4.69145	0.000122446	WNT_BETA_CATENIN_PATHWAY	SNP_A-1705677	5.07294	0.00381639
HDAC_CLASSIII_PATHWAY	SNP_A-1717979	4.63222	0.000490622	IGF1_PATHWAY	SNP_A-1705677	5.01996	0.00335675
ERBB_NETWORK_PATHWAY	SNP_A-1724378	4.60972	0.0207342	HNF3BPATHWAY	SNP_A-1695531	4.99832	6.81914e-05
SYNDECAN_3_PATHWAY	SNP_A-1745017	4.5762	0.0071759	RHODOPSIN_PATHWAY	SNP_A-1668058	4.97954	0.0149744
AURORA_A_PATHWAY	SNP_A-1731917	4.57561	0.00582625	ENDOTHELINPATHWAY	SNP_A-1705677	4.97089	0.00273415
HDAC_CLASSIII_PATHWAY	SNP_A-1676804	4.5672	9.52205e-07	ER_NONGENOMIC_PATHWAY	SNP_A-1741995	4.94489	0.000280413
HDAC_CLASSIII_PATHWAY	SNP_A-1645938	4.49358	0.00304825	RHODOPSIN_PATHWAY	SNP_A-1719577	4.94322	0.00708596
IL4_2PATHWAY	SNP_A-1680172	4.44427	0.0038509	ER_NONGENOMIC_PATHWAY	SNP_A-1719577	4.91328	0.00306441
TCR_PATHWAY	SNP_A-1730020	4.42668	0.00268836	CD8TCRDOWNSTREAMPATHWAY	SNP_A-1647460	4.89429	0.00300734
TCPTP_PATHWAY	SNP_A-1751593	4.4249	0.00112209	WNT_BETA_CATENIN_PATHWAY	SNP_A-1741995	4.89058	0.00144877
HDAC_CLASSI_PATHWAY	SNP_A-1720787	4.41252	0.0115254	S1P_S1P4_PATHWAY	SNP_A-1749105	4.86868	2.44839e-05
SYNDECAN_3_PATHWAY	SNP_A-1646204	4.41038	0.00366023	ER_NONGENOMIC_PATHWAY	SNP_A-1705909	4.84702	0.00166377
ECADHERIN_KERATINOCYTE_PATHWAY	SNP_A-1710047	4.40347	0.0037279	NOTCH_PATHWAY	SNP_A-1741995	4.84114	1.99412e-05
NFKAPPABCANONICALPATHWAY	SNP_A-1730020	4.40249	0.0202166	BMPPATHWAY	SNP_A-1696780	4.83824	0.00444848
HDAC_CLASSIII_PATHWAY	SNP_A-1686878	4.39891	0.00726589	EPHRINAREVPATHWAY	SNP_A-1662768	4.82679	0.0258326
LYSOPHOSPHOLIPID_PATHWAY	SNP_A-1691002	4.38712	0.0436009	EPHA_FWDPATHWAY	SNP_A-1662768	4.82551	0.000572962
MYC_PATHWAY	SNP_A-1683894	4.38156	0.0197574	CD8TCRDOWNSTREAMPATHWAY	SNP_A-1719577	4.80877	0.0272535
KITPATHWAY	SNP_A-1700877	4.3749	0.00828628	ER_NONGENOMIC_PATHWAY	SNP_A-1662768	4.80456	0.00783604
TELOMERASEPATHWAY	SNP_A-1731917	4.36616	0.0101271	CD8TCRDOWNSTREAMPATHWAY	SNP_A-1751745	4.80395	0.00516345
SYNDECAN_3_PATHWAY	SNP_A-1731857	4.36609	0.00129662	CONE_PATHWAY	SNP_A-1656665	4.7798	0.000241218
REG_GR_PATHWAY	SNP_A-1688456	4.34772	7.79151e-05	ALPHASYNUCLEIN_PATHWAY	SNP_A-1687960	4.76934	0.00993889
PRLSIGNALINGEVENTSPATHWAY	SNP_A-1742783	4.31658	0.00729272	CD8TCRPATHWAY	SNP_A-1643137	4.73697	0.00161395
ET_EGFRPATHWAY	SNP_A-1646204	4.28785	0.00671628	NFKAPPABALTERNATIVEPATHWAY	SNP_A-1682076	4.7364	0.00517735
TCPTP_PATHWAY	SNP_A-1720787	4.2707	7.79151e-05	IGF1_PATHWAY	SNP_A-1741995	4.68881	0.00447986
IL4_2PATHWAY	SNP_A-1662588	4.2702	0.0110287	CD8TCRPATHWAY	SNP_A-1705677	4.66701	2.415e-06
TELOMERASEPATHWAY	SNP_A-1755632	4.26837	0.00533963	ENDOTHELINPATHWAY	SNP_A-1662768	4.65162	0.0420801
ERBB1_DOWNSTREAM_PATHWAY	SNP_A-1656043	4.26811	7.63936e-05	RHODOPSIN_PATHWAY	SNP_A-1669535	4.64638	0.00503463
HEDGEHOG_GLIPATHWAY	SNP_A-1691002	4.24705	0.000519539	S1P_S1P1_PATHWAY	SNP_A-1703945	4.63854	0.0021212
TELOMERASEPATHWAY	SNP_A-1656043	4.2447	0.00601617	EPHRINAREVPATHWAY	SNP_A-1677174	4.62896	0.000958121
S1P_S1P3_PATHWAY	SNP_A-1731917	4.23138	0.0402791	EPHA_FWDPATHWAY	SNP_A-1706913	4.61408	0.000815295
ECADHERIN_STABILIZATION_PATHWAY	SNP_A-1758297	4.23138	0.000980955	WNT_BETA_CATENIN_PATHWAY	SNP_A-1668058	4.60846	0.000349038
RANBP2PATHWAY	SNP_A-1676722	4.23114	0.0035408	WNT_BETA_CATENIN_PATHWAY	SNP_A-1662768	4.60022	0.000293083
IL12_2PATHWAY	SNP_A-1703329	4.22521	0.0499213	CD8TCRDOWNSTREAMPATHWAY	SNP_A-1668058	4.59465	0.00137767
SYNDECAN_3_PATHWAY	SNP_A-1686878	4.22394	0.0271517	CD8TCRPATHWAY	SNP_A-1741995	4.58875	0.0214992
TELOMERASEPATHWAY	SNP_A-1720787	4.21733	2.1879e-07	HNF3APATHWAY	SNP_A-1643099	4.58439	0.010725
TELOMERASEPATHWAY	SNP_A-1686878	4.20896	2.24362e-05	HNF3BPATHWAY	SNP_A-1705677	4.56062	0.00123215
S1P_S1P3_PATHWAY	SNP_A-1645406	4.19868	0.000979578	WNT_BETA_CATENIN_PATHWAY	SNP_A-1705909	4.55051	0.0167869
CERAMIDE_PATHWAY	SNP_A-1735795	4.19084	0.0181248	EPHRINA_EPHAPATHWAY	SNP_A-1741995	4.5389	0.00203991
TCPTP_PATHWAY	SNP_A-1734238	4.18988	0.0155609	S1P_S1P1_PATHWAY	SNP_A-1662588	4.51467	0.000642393
KITPATHWAY	SNP_A-1753781	4.18827	0.0454283	FGF_PATHWAY	SNP_A-1741995	4.49006	0.0028537
SYNDECAN_3_PATHWAY	SNP_A-1645938	4.17883	0.000402082	HNF3BPATHWAY	SNP_A-1669535	4.47872	0.0125975
REG_GR_PATHWAY	SNP_A-1754914	4.17256	0.0306534	HNF3APATHWAY	SNP_A-1669535	4.47096	0.017742
FOXOPATHWAY	SNP_A-1687960	4.15853	0.0168024	EPHRINAREVPATHWAY	SNP_A-1741995	4.46829	0.00958856
LYSOPHOSPHOLIPID_PATHWAY	SNP_A-1745017	4.14621	0.0120367	EPHA_FWDPATHWAY	SNP_A-1705677	4.46358	0.0196276
ALK1PATHWAY	SNP_A-1705269	4.14222	0.0396862	HNF3BPATHWAY	SNP_A-1719577	4.46117	0.0141146
SYNDECAN_3_PATHWAY	SNP_A-1662548	4.13622	0.00024473	ARF6_PATHWAY	SNP_A-1696780	4.45851	0.00248021
ERBB1_RECEPTOR_PROXIMAL_PATHWAY	SNP_A-1720407	4.13305	2.10068e-05	RHODOPSIN_PATHWAY	SNP_A-1695531	4.42933	0.0283858
CMYB_PATHWAY	SNP_A-1688456	4.13193	0.0428569	NOTCH_PATHWAY	SNP_A-1705909	4.42824	9.89637e-05
ERBB4_PATHWAY	SNP_A-1720657	4.11786	0.0348679	BMPPATHWAY	SNP_A-1741995	4.4099	0.0232873
FOXOPATHWAY	SNP_A-1724378	4.09906	0.00451822	EPHRINAREVPATHWAY	SNP_A-1706913	4.40536	0.00201185
A6B1_A6B4_INTEGRIN_PATHWAY	SNP_A-1754053	4.0933	0.0100411	RHODOPSIN_PATHWAY	SNP_A-1739239	4.39333	0.0017491
A6B1_A6B4_INTEGRIN_PATHWAY	SNP_A-1648834	4.08086	0.00272864	TXA2PATHWAY	SNP_A-1719577	4.38791	0.000411683
FOXOPATHWAY	SNP_A-1744133	4.08004	0.00958856	NFKAPPABALTERNATIVEPATHWAY	SNP_A-1703065	4.38645	0.000102042
GLYPICAN_1PATHWAY	SNP_A-1662548	4.07176	0.000727974	HNF3BPATHWAY	SNP_A-1668058	4.38235	0.000814953
AURORA_A_PATHWAY	SNP_A-1676804	4.06818	0.00589146	HNF3BPATHWAY	SNP_A-1643137	4.37477	0.00127587
ECADHERIN_KERATINOCYTE_PATHWAY	SNP_A-1672112	4.06405	1.83946e-06	HNF3APATHWAY	SNP_A-1662768	4.36394	0.000215634
LYSOPHOSPHOLIPID_PATHWAY	SNP_A-1731857	4.06182	0.0181957	LPA4_PATHWAY	SNP_A-1710047	4.35826	3.21395e-07
SYNDECAN_3_PATHWAY	SNP_A-1728851	4.05881	0.021461	CD8TCRDOWNSTREAMPATHWAY	SNP_A-1665698	4.3481	0.0271278
ECADHERIN_STABILIZATION_PATHWAY	SNP_A-1656043	4.05857	0.00247836	EPHRINA_EPHAPATHWAY	SNP_A-1705677	4.34528	0.000447375
CERAMIDE_PATHWAY	SNP_A-1727651	4.05779	0.000238694	RHODOPSIN_PATHWAY	SNP_A-1741995	4.341	0.0147956
TCPTP_PATHWAY	SNP_A-1696848	4.02528	0.0212461	TCRCALCIUMPATHWAY	SNP_A-1741995	4.33367	0.0021212
BARD1PATHWAY	SNP_A-1676804	4.02438	0.0124082	ENDOTHELINPATHWAY	SNP_A-1695531	4.32865	0.00446342
RETINOIC_ACID_PATHWAY	SNP_A-1758297	4.02225	0.0204278	HNF3APATHWAY	SNP_A-1741995	4.31938	0.00470983
HEDGEHOG_GLIPATHWAY	SNP_A-1755632	4.01842	0.00136945	HNF3BPATHWAY	SNP_A-1662768	4.31542	1.01255e-05
AR_TF_PATHWAY	SNP_A-1713824	4.01739	0.000881607	NOTCH_PATHWAY	SNP_A-1719577	4.30975	0.0499766
SYNDECAN_3_PATHWAY	SNP_A-1754053	4.01497	6.97221e-05	S1P_S1P1_PATHWAY	SNP_A-1728851	4.30195	8.56592e-05
IL12_2PATHWAY	SNP_A-1717705	4.01144	0.0120367	WNT_BETA_CATENIN_PATHWAY	SNP_A-1719577	4.29411	0.000242992
S1P_S1P3_PATHWAY	SNP_A-1720787	4.01083	0.0120367	CONE_PATHWAY	SNP_A-1677174	4.28802	0.0380905
IL12_2PATHWAY	SNP_A-1747133	3.98179	0.0171164	CD8TCRDOWNSTREAMPATHWAY	SNP_A-1705909	4.28231	0.0162273
A6B1_A6B4_INTEGRIN_PATHWAY	SNP_A-1662548	3.98063	0.019588	WNT_BETA_CATENIN_PATHWAY	SNP_A-1695531	4.26286	0.00189629
AVB3_OPN_PATHWAY	SNP_A-1747039	3.97878	0.026306	S1P_S1P1_PATHWAY	SNP_A-1721421	4.2517	0.0056857
KITPATHWAY	SNP_A-1745332	3.96019	0.00250964	EPHRINA_EPHAPATHWAY	SNP_A-1675744	4.24817	0.000980955
S1P_S1P3_PATHWAY	SNP_A-1647840	3.9595	0.00570955	CD8TCRDOWNSTREAMPATHWAY	SNP_A-1695531	4.24728	0.0163857
AURORA_A_PATHWAY	SNP_A-1758297	3.94777	0.00453204	CD8TCRPATHWAY	SNP_A-1658232	4.24413	0.000814953
HEDGEHOG_2PATHWAY	SNP_A-1709633	3.94204	0.00273632	ER_NONGENOMIC_PATHWAY	SNP_A-1677174	4.24088	0.0207108
E2F_PATHWAY	SNP_A-1742783	3.93824	0.0326941	WNT_BETA_CATENIN_PATHWAY	SNP_A-1675744	4.22013	2.61614e-06
P53DOWNSTREAMPATHWAY	SNP_A-1735795	3.93495	0.0262167	INSULIN_GLUCOSE_PATHWAY	SNP_A-1678200	4.2009	0.0056857
SYNDECAN_3_PATHWAY	SNP_A-1676804	3.92312	0.00309512	EPHRINAREVPATHWAY	SNP_A-1741853	4.17124	0.0364466
IL12_STAT4PATHWAY	SNP_A-1727637	3.92074	0.0402791	EPHRINAREVPATHWAY	SNP_A-1750171	4.16987	0.0354829
EPHRINBREVPATHWAY	SNP_A-1678000	3.92021	0.02904	CD8TCRDOWNSTREAMPATHWAY	SNP_A-1677174	4.13803	5.52127e-05
TCPTP_PATHWAY	SNP_A-1647840	3.91622	0.00667737	HNF3APATHWAY	SNP_A-1675744	4.13757	0.00293163
ET_EGFRPATHWAY	SNP_A-1715735	3.91618	0.0309026	NOTCH_PATHWAY	SNP_A-1751745	4.13145	0.0191019
P53DOWNSTREAMPATHWAY	SNP_A-1745017	3.91466	0.0207046	ALPHASYNUCLEIN_PATHWAY	SNP_A-1744133	4.11818	0.00444848
WNT_NONCANONICAL_PATHWAY	SNP_A-1733312	3.90461	0.010235	HNF3APATHWAY	SNP_A-1715865	4.11226	0.0139537
RANBP2PATHWAY	SNP_A-1660573	3.89887	0.0400388	NOTCH_PATHWAY	SNP_A-1705677	4.10475	0.0247854
HDAC_CLASSIII_PATHWAY	SNP_A-1734238	3.89094	0.0454283	BMPPATHWAY	SNP_A-1654343	4.09529	8.15022e-06
ECADHERIN_STABILIZATION_PATHWAY	SNP_A-1691002	3.88516	0.0173666	RHODOPSIN_PATHWAY	SNP_A-1754914	4.08033	0.000781009
LYSOPHOSPHOLIPID_PATHWAY	SNP_A-1645088	3.87902	0.00811267	NEPHRIN_NEPH1_PATHWAY	SNP_A-1714865	4.07744	0.00702134
A4B1_PAXDEP_PATHWAY	SNP_A-1727651	3.87866	0.0321542	HNF3BPATHWAY	SNP_A-1647460	4.07487	0.0108964
EPOPATHWAY	SNP_A-1733312	3.85717	0.00107999	S1P_S1P5_PATHWAY	SNP_A-1741995	4.06113	0.010725
SYNDECAN_3_PATHWAY	SNP_A-1724476	3.85513	0.00101823	HNF3APATHWAY	SNP_A-1695531	4.05664	0.0154873
SYNDECAN_3_PATHWAY	SNP_A-1665900	3.85157	0.0369702	RHOA_PATHWAY	SNP_A-1654343	4.05558	0.0397014
P53REGULATIONPATHWAY	SNP_A-1703065	3.84408	0.000519539	CD8TCRPATHWAY	SNP_A-1662768	4.05179	0.0120569
ET_EGFRPATHWAY	SNP_A-1731857	3.84315	0.00659172	FGF_PATHWAY	SNP_A-1719577	4.05095	0.00149472
TRAIL_PATHWAY	SNP_A-1678884	3.83889	0.00211625	TCRCALCIUMPATHWAY	SNP_A-1662768	4.04902	0.00849112
ERBB_NETWORK_PATHWAY	SNP_A-1687960	3.81726	0.01994	NFKAPPABALTERNATIVEPATHWAY	SNP_A-1706329	4.04902	0.00201185
TCPTP_PATHWAY	SNP_A-1645406	3.811	0.0259796	NOTCH_PATHWAY	SNP_A-1662768	4.04834	0.00783229
HEDGEHOG_GLIPATHWAY	SNP_A-1731917	3.79554	0.00300734	CONE_PATHWAY	SNP_A-1662768	4.04482	0.0121438
KITPATHWAY	SNP_A-1671392	3.79238	0.0249205	WNT_BETA_CATENIN_PATHWAY	SNP_A-1739239	4.0443	0.00125341
CERAMIDE_PATHWAY	SNP_A-1728851	3.79083	0.0157527	TXA2PATHWAY	SNP_A-1665698	4.03287	0.0302919
ERBB1_RECEPTOR_PROXIMAL_PATHWAY	SNP_A-1758297	3.76769	0.0418716	GLYPICAN_3PATHWAY	SNP_A-1705089	4.03108	0.0103952
IL12_2PATHWAY	SNP_A-1652074	3.76592	0.0197753	CD8TCRPATHWAY	SNP_A-1719577	4.03038	0.02904
SYNDECAN_4_PATHWAY	SNP_A-1731917	3.76318	7.79151e-05	HNF3APATHWAY	SNP_A-1705909	4.02921	0.0150504
SMAD2_3NUCLEARPATHWAY	SNP_A-1673106	3.76143	0.000103373	S1P_S1P1_PATHWAY	SNP_A-1706329	4.02464	0.000699749
KITPATHWAY	SNP_A-1671710	3.74802	0.0194116	WNT_BETA_CATENIN_PATHWAY	SNP_A-1647460	4.0211	0.00252022
IL2_1PATHWAY	SNP_A-1673106	3.74237	0.0261529	CD8TCRDOWNSTREAMPATHWAY	SNP_A-1688456	4.0205	0.00637115
CERAMIDE_PATHWAY	SNP_A-1676804	3.7423	0.0131084	EPHRINA_EPHAPATHWAY	SNP_A-1669535	4.01822	0.00250964
TELOMERASEPATHWAY	SNP_A-1696848	3.73775	0.041426	ER_NONGENOMIC_PATHWAY	SNP_A-1695531	4.01551	0.000667138
LYSOPHOSPHOLIPID_PATHWAY	SNP_A-1755632	3.73658	0.031599	EPHRINA_EPHAPATHWAY	SNP_A-1741853	4.0112	0.00268836
IL12_2PATHWAY	SNP_A-1739263	3.73128	0.0273933	TCRCALCIUMPATHWAY	SNP_A-1665698	4.01044	0.0179529
AURORA_KINASE_PATHWAY	SNP_A-1691002	3.72848	0.039317	HNF3BPATHWAY	SNP_A-1655113	4.00289	0.000362992
ET_EGFRPATHWAY	SNP_A-1724476	3.72	0.0137443	AR_NONGENOMIC_PATHWAY	SNP_A-1721421	4.00011	0.0335042
CERAMIDE_PATHWAY	SNP_A-1662548	3.71723	7.00087e-05	WNT_BETA_CATENIN_PATHWAY	SNP_A-1643137	3.99694	0.0273933
SYNDECAN_3_PATHWAY	SNP_A-1741009	3.69411	0.0103952	BMPPATHWAY	SNP_A-1734028	3.97742	0.00129287
NFKAPPABCANONICALPATHWAY	SNP_A-1720403	3.68641	7.79151e-05	HNF3APATHWAY	SNP_A-1754914	3.9766	0.0227355
MYC_REPRESSPATHWAY	SNP_A-1735795	3.68513	0.0211671	EPHRINA_EPHAPATHWAY	SNP_A-1661013	3.96479	0.0458873
BCR_5PATHWAY	SNP_A-1734238	3.67877	0.0149744	CONE_PATHWAY	SNP_A-1655113	3.95885	0.0320709
NFKAPPABATYPICALPATHWAY	SNP_A-1697547	3.67677	0.0133172	CD8TCRDOWNSTREAMPATHWAY	SNP_A-1663412	3.95657	0.0498916
A4B1_PAXDEP_PATHWAY	SNP_A-1717979	3.67327	0.00729213	ENDOTHELINPATHWAY	SNP_A-1733672	3.9558	0.0222651
ET_EGFRPATHWAY	SNP_A-1747113	3.6682	0.0110766	ER_NONGENOMIC_PATHWAY	SNP_A-1669535	3.95569	0.0310528
MYC_ACTIVPATHWAY	SNP_A-1676804	3.66772	0.0242591	EPHA_FWDPATHWAY	SNP_A-1677174	3.93895	0.0308199
A6B1_A6B4_INTEGRIN_PATHWAY	SNP_A-1725084	3.66443	0.0207427	BMPPATHWAY	SNP_A-1751745	3.93124	0.000703472
RB_1PATHWAY	SNP_A-1686878	3.65636	0.0279333	NCADHERINPATHWAY	SNP_A-1663302	3.9223	0.0457335
IL23PATHWAY	SNP_A-1679064	3.65338	0.0024768	S1P_S1P4_PATHWAY	SNP_A-1665698	3.9163	0.0410794
SYNDECAN_4_PATHWAY	SNP_A-1735795	3.65206	0.0187306	CD8TCRDOWNSTREAMPATHWAY	SNP_A-1647134	3.9078	0.00189629
FASPATHWAY	SNP_A-1728433	3.64566	0.00125603	NFKAPPABALTERNATIVEPATHWAY	SNP_A-1645406	3.90191	0.012363
SYNDECAN_3_PATHWAY	SNP_A-1696848	3.64404	0.0126618	S1P_S1P1_PATHWAY	SNP_A-1724378	3.8993	0.0479636
P38ALPHABETADOWNSTREAMPATHWAY	SNP_A-1721335	3.63592	0.0205758	EPHA_FWDPATHWAY	SNP_A-1687110	3.89349	0.00803683
ECADHERIN_KERATINOCYTE_PATHWAY	SNP_A-1731917	3.62754	0.0234653	NOTCH_PATHWAY	SNP_A-1654343	3.87814	0.0162309
HIVNEFPATHWAY	SNP_A-1738329	3.62458	0.0153408	BMPPATHWAY	SNP_A-1665698	3.86376	0.00102922
A4B1_PAXDEP_PATHWAY	SNP_A-1645406	3.62056	0.0174354	IGF1_PATHWAY	SNP_A-1721335	3.85915	0.0106845
KITPATHWAY	SNP_A-1671842	3.62053	0.000241218	RHODOPSIN_PATHWAY	SNP_A-1677174	3.85884	0.0480579
KITPATHWAY	SNP_A-1669099	3.61187	0.00371941	AR_NONGENOMIC_PATHWAY	SNP_A-1662588	3.84529	0.0135404
TRAIL_PATHWAY	SNP_A-1653246	3.60971	0.00637115	EPHBFWDPATHWAY	SNP_A-1665698	3.84264	0.0316697
CERAMIDE_PATHWAY	SNP_A-1705269	3.60896	0.0383063	TRKRPATHWAY	SNP_A-1705089	3.83972	0.0106348
P38ALPHABETADOWNSTREAMPATHWAY	SNP_A-1713824	3.60463	0.0172156	HNF3BPATHWAY	SNP_A-1748033	3.83858	0.00168015
AURORA_B_PATHWAY	SNP_A-1747199	3.60284	0.00588553	EPHA_FWDPATHWAY	SNP_A-1741853	3.82433	0.000703472
RXR_VDR_PATHWAY	SNP_A-1739549	3.60147	0.0218518	AR_NONGENOMIC_PATHWAY	SNP_A-1733672	3.82373	0.0408314
FASPATHWAY	SNP_A-1699601	3.59702	0.0385952	EPHA_FWDPATHWAY	SNP_A-1754914	3.82043	0.0213583
RB_1PATHWAY	SNP_A-1720657	3.59312	0.0383063	BMPPATHWAY	SNP_A-1647460	3.80893	0.0162273
TELOMERASEPATHWAY	SNP_A-1654893	3.59182	0.0277595	CD8TCRDOWNSTREAMPATHWAY	SNP_A-1654343	3.80406	0.0284835
IL23PATHWAY	SNP_A-1695647	3.58745	0.00942037	RHODOPSIN_PATHWAY	SNP_A-1748033	3.80372	0.019783
IL4_2PATHWAY	SNP_A-1730020	3.58171	0.0219053	NOTCH_PATHWAY	SNP_A-1643137	3.79712	0.0104046
NFKAPPABATYPICALPATHWAY	SNP_A-1662588	3.57765	0.0120569	FGF_PATHWAY	SNP_A-1677174	3.79516	0.017897
TCPTP_PATHWAY	SNP_A-1691002	3.57722	0.0017491	EPHRINA_EPHAPATHWAY	SNP_A-1697048	3.79423	0.00392906
TCPTP_PATHWAY	SNP_A-1676804	3.57583	0.0440783	NFAT_3PATHWAY	SNP_A-1721335	3.79091	0.0382176
HIF2PATHWAY	SNP_A-1721421	3.57536	0.0446576	NFKAPPABALTERNATIVEPATHWAY	SNP_A-1679064	3.78333	0.0458136
EPOPATHWAY	SNP_A-1736807	3.57325	0.0134266	CONE_PATHWAY	SNP_A-1716085	3.78217	0.0056857
IL4_2PATHWAY	SNP_A-1747257	3.56872	2.61614e-06	EPHA2_FWDPATHWAY	SNP_A-1758297	3.7798	0.0195672
CERAMIDE_PATHWAY	SNP_A-1695427	3.56467	0.0242499	A4B1_A4B7_PATHWAY	SNP_A-1657552	3.75528	0.0252624
AVB3_INTEGRIN_PATHWAY	SNP_A-1673106	3.55764	0.0113625	RHOA_PATHWAY	SNP_A-1723196	3.75084	0.0472984
HDAC_CLASSIII_PATHWAY	SNP_A-1645406	3.55756	0.0387599	CD8TCRDOWNSTREAMPATHWAY	SNP_A-1715865	3.74082	0.00256294
IL12_2PATHWAY	SNP_A-1713285	3.5554	0.000363791	S1P_S1P5_PATHWAY	SNP_A-1647460	3.73417	0.00109717
FOXOPATHWAY	SNP_A-1754053	3.55368	0.0499065	EPHRINA_EPHAPATHWAY	SNP_A-1677174	3.73109	0.0400864
BCR_5PATHWAY	SNP_A-1735795	3.53849	0.0316694	EPHRINAREVPATHWAY	SNP_A-1715865	3.72596	0.0467031
SYNDECAN_4_PATHWAY	SNP_A-1648834	3.53739	0.017742	EPHA_FWDPATHWAY	SNP_A-1745037	3.72082	0.0289714
MYC_ACTIVPATHWAY	SNP_A-1648834	3.52808	0.0447699	CD8TCRPATHWAY	SNP_A-1705909	3.71838	0.0383063
ANTHRAXPATHWAY	SNP_A-1719981	3.52801	0.000363223	EPHRINAREVPATHWAY	SNP_A-1687110	3.71032	0.0403408
FOXOPATHWAY	SNP_A-1754244	3.52643	0.0126972	RET_PATHWAY	SNP_A-1726850	3.69872	0.0271517
HEDGEHOG_2PATHWAY	SNP_A-1691002	3.51904	0.0286827	NFAT_3PATHWAY	SNP_A-1662588	3.69811	0.0285268
ERBB_NETWORK_PATHWAY	SNP_A-1731857	3.519	0.00764272	EPHA_FWDPATHWAY	SNP_A-1654343	3.69703	0.0154873
PLK1_PATHWAY	SNP_A-1713824	3.49656	0.0021212	NOTCH_PATHWAY	SNP_A-1669535	3.68977	0.021992
SYNDECAN_3_PATHWAY	SNP_A-1650462	3.49369	0.041527	TRKRPATHWAY	SNP_A-1665698	3.68943	0.000110537
NFAT_TFPATHWAY	SNP_A-1721335	3.49187	0.000359957	NFKAPPABALTERNATIVEPATHWAY	SNP_A-1745017	3.6859	0.0328674
HIF2PATHWAY	SNP_A-1682076	3.48581	0.0329363	S1P_S1P5_PATHWAY	SNP_A-1705677	3.68489	4.45191e-05
ERBB1_RECEPTOR_PROXIMAL_PATHWAY	SNP_A-1720787	3.48544	0.00125603	BMPPATHWAY	SNP_A-1754914	3.68396	0.00563256
PRLSIGNALINGEVENTSPATHWAY	SNP_A-1676804	3.47655	0.0120569	IGF1_PATHWAY	SNP_A-1673860	3.68376	0.00066416
NFKAPPABATYPICALPATHWAY	SNP_A-1665900	3.46719	0.01994	HNF3BPATHWAY	SNP_A-1652906	3.67765	0.0155381
NFKAPPABCANONICALPATHWAY	SNP_A-1755832	3.46141	0.0321265	RHODOPSIN_PATHWAY	SNP_A-1643099	3.677	0.00550437
IL12_STAT4PATHWAY	SNP_A-1720403	3.46055	0.020238	EPHRINAREVPATHWAY	SNP_A-1716085	3.67164	0.0205542
FCER1PATHWAY	SNP_A-1717979	3.44501	0.00109717	CD8TCRPATHWAY	SNP_A-1675744	3.66038	0.0137154
S1P_S1P3_PATHWAY	SNP_A-1734238	3.44284	0.0400267	HNF3APATHWAY	SNP_A-1751745	3.65198	0.0089266
IL12_2PATHWAY	SNP_A-1658960	3.43716	0.0190347	CONE_PATHWAY	SNP_A-1647460	3.65025	0.0185543
CERAMIDE_PATHWAY	SNP_A-1721007	3.43199	0.0405652	TCRCALCIUMPATHWAY	SNP_A-1677174	3.64955	0.0207046
NECTIN_PATHWAY	SNP_A-1662548	3.43062	0.0316697	TXA2PATHWAY	SNP_A-1662442	3.64535	0.0405576
ALK1_2PATHWAY	SNP_A-1688128	3.43043	0.0174354	NFAT_3PATHWAY	SNP_A-1747257	3.64219	0.000541156
ERBB1_RECEPTOR_PROXIMAL_PATHWAY	SNP_A-1665900	3.42812	0.00740015	FGF_PATHWAY	SNP_A-1754914	3.63141	0.0162273
HEDGEHOG_2PATHWAY	SNP_A-1720147	3.4277	0.0242591	TCRCALCIUMPATHWAY	SNP_A-1707003	3.62616	9.11615e-05
SYNDECAN_1_PATHWAY	SNP_A-1702651	3.42709	0.0271517	ER_NONGENOMIC_PATHWAY	SNP_A-1648836	3.6219	0.014541
BARD1PATHWAY	SNP_A-1731351	3.42699	0.0458873	HNF3BPATHWAY	SNP_A-1754914	3.6084	0.000781009
TCR_PATHWAY	SNP_A-1731917	3.42468	0.00032757	EPHA_FWDPATHWAY	SNP_A-1655097	3.60586	0.0467031
HEDGEHOG_2PATHWAY	SNP_A-1724476	3.42371	0.0106845	EPHRINA_EPHAPATHWAY	SNP_A-1655113	3.60498	0.0310241
MAPKTRKPATHWAY	SNP_A-1738270	3.42058	0.0457335	FGF_PATHWAY	SNP_A-1668058	3.60422	0.0416144
SYNDECAN_3_PATHWAY	SNP_A-1691002	3.41351	0.000650397	RHODOPSIN_PATHWAY	SNP_A-1655097	3.60135	0.0234364
WNT_SIGNALING_PATHWAY	SNP_A-1663346	3.40823	0.035643	HNF3BPATHWAY	SNP_A-1705909	3.58452	0.0350407
ECADHERIN_KERATINOCYTE_PATHWAY	SNP_A-1674301	3.40694	0.0187306	RHOA_PATHWAY	SNP_A-1741995	3.57758	0.0383063
ATF2_PATHWAY	SNP_A-1725084	3.40296	0.0396862	CD8TCRPATHWAY	SNP_A-1689462	3.57235	0.0415987
IL12_2PATHWAY	SNP_A-1686878	3.39618	0.0194435	HNF3BPATHWAY	SNP_A-1675744	3.57146	0.00203991
FASPATHWAY	SNP_A-1722386	3.39491	0.0148123	ER_NONGENOMIC_PATHWAY	SNP_A-1688006	3.56784	0.0125975
SYNDECAN_1_PATHWAY	SNP_A-1663062	3.39191	0.0246792	S1P_S1P4_PATHWAY	SNP_A-1662768	3.56746	0.0207108
ANGIOPOIETINRECEPTOR_PATHWAY	SNP_A-1743961	3.38529	0.0400438	CD8TCRDOWNSTREAMPATHWAY	SNP_A-1643099	3.55508	0.0198511
AURORA_B_PATHWAY	SNP_A-1731917	3.37153	0.0189442	TCRCALCIUMPATHWAY	SNP_A-1719577	3.55266	0.0141479
P38GAMMADELTAPATHWAY	SNP_A-1658232	3.37023	0.029168	ER_NONGENOMIC_PATHWAY	SNP_A-1668058	3.54177	0.0403408
FOXM1PATHWAY	SNP_A-1747199	3.36659	0.0056857	CD8TCRDOWNSTREAMPATHWAY	SNP_A-1754914	3.54128	4.22072e-06
EPHRINBREVPATHWAY	SNP_A-1717359	3.36603	0.00765496	S1P_S1P4_PATHWAY	SNP_A-1696780	3.53791	7.06565e-05
NFKAPPABCANONICALPATHWAY	SNP_A-1682786	3.36496	0.00101823	IGF1_PATHWAY	SNP_A-1754914	3.53102	0.0488572
HIVNEFPATHWAY	SNP_A-1692420	3.36365	0.0172162	CD8TCRPATHWAY	SNP_A-1745037	3.53031	0.0490628
FASPATHWAY	SNP_A-1685676	3.3604	0.0460074	HNF3APATHWAY	SNP_A-1719577	3.52919	0.0308199
ERBB1_DOWNSTREAM_PATHWAY	SNP_A-1735795	3.35233	0.0191019	NOTCH_PATHWAY	SNP_A-1652906	3.52875	0.000880422
ALK1_2PATHWAY	SNP_A-1700724	3.34258	0.0154873	CD8TCRDOWNSTREAMPATHWAY	SNP_A-1686162	3.52465	0.00623857
AVB3_INTEGRIN_PATHWAY	SNP_A-1755750	3.33948	0.0123471	NFKAPPABALTERNATIVEPATHWAY	SNP_A-1731351	3.51427	0.00335454
A4B1_PAXDEP_PATHWAY	SNP_A-1679064	3.33653	0.0167869	S1P_S1P1_PATHWAY	SNP_A-1680172	3.51416	0.0201926
LYSOPHOSPHOLIPID_PATHWAY	SNP_A-1682076	3.3323	0.0089266	TCRCALCIUMPATHWAY	SNP_A-1691750	3.51052	5.72884e-05
IL12_2PATHWAY	SNP_A-1684594	3.33151	0.0489565	NOTCH_PATHWAY	SNP_A-1668058	3.50936	0.011831
PTP1BPATHWAY	SNP_A-1754053	3.33079	0.0270827	BMPPATHWAY	SNP_A-1705677	3.50052	0.0104046
LYSOPHOSPHOLIPID_PATHWAY	SNP_A-1724476	3.32247	0.00112189	TCRCALCIUMPATHWAY	SNP_A-1668058	3.49936	0.00309512
GLYPICANPATHWAY	SNP_A-1672124	3.32243	0.0416144	S1P_S1P4_PATHWAY	SNP_A-1710367	3.49825	0.029168
ERBB_NETWORK_PATHWAY	SNP_A-1758297	3.31905	0.00882297	FGF_PATHWAY	SNP_A-1705677	3.49589	0.0027281
HEDGEHOG_2PATHWAY	SNP_A-1720787	3.31324	0.040417	BMPPATHWAY	SNP_A-1658232	3.49097	0.0196276
A6B1_A6B4_INTEGRIN_PATHWAY	SNP_A-1687960	3.31043	0.0400864	TCRCALCIUMPATHWAY	SNP_A-1647460	3.4858	0.010883
HDAC_CLASSIII_PATHWAY	SNP_A-1735795	3.30896	0.0375211	S1P_S1P2_PATHWAY	SNP_A-1645088	3.48565	0.00867221
IL2_STAT5PATHWAY	SNP_A-1726524	3.30638	0.0217779	TXA2PATHWAY	SNP_A-1755686	3.48197	0.00107999
ECADHERIN_STABILIZATION_PATHWAY	SNP_A-1645938	3.30554	0.00828628	FGF_PATHWAY	SNP_A-1738567	3.47632	0.0412731
LYSOPHOSPHOLIPID_PATHWAY	SNP_A-1695647	3.29876	0.00335454	HNF3BPATHWAY	SNP_A-1656665	3.47587	0.0062352
SYNDECAN_4_PATHWAY	SNP_A-1679064	3.29733	0.00783229	EPHRINA_EPHAPATHWAY	SNP_A-1689462	3.4567	0.00308345
AURORA_B_PATHWAY	SNP_A-1661029	3.29096	0.038096	HNF3BPATHWAY	SNP_A-1697048	3.45452	0.0364439
TCR_PATHWAY	SNP_A-1646226	3.28735	0.0205824	FGF_PATHWAY	SNP_A-1705089	3.45142	0.0485165
AVB3_INTEGRIN_PATHWAY	SNP_A-1736807	3.28664	0.0400864	CD8TCRPATHWAY	SNP_A-1695531	3.45098	0.0173666
HIVNEFPATHWAY	SNP_A-1755832	3.28545	0.0443202	BMPPATHWAY	SNP_A-1668058	3.44455	0.017735
IL12_2PATHWAY	SNP_A-1678414	3.28243	0.0275675	CD8TCRPATHWAY	SNP_A-1673860	3.44384	0.0347344
CD40_PATHWAY	SNP_A-1715735	3.27477	0.0408314	BMPPATHWAY	SNP_A-1715783	3.42821	0.0211391
SYNDECAN_3_PATHWAY	SNP_A-1730020	3.27435	0.0277306	NEPHRIN_NEPH1_PATHWAY	SNP_A-1728851	3.42627	0.0307008
GLYPICANPATHWAY	SNP_A-1758245	3.26459	0.00157917	FGF_PATHWAY	SNP_A-1692150	3.42281	0.02849
IL12_2PATHWAY	SNP_A-1741849	3.26268	0.0257761	RHODOPSIN_PATHWAY	SNP_A-1654343	3.42034	0.00655766
EPOPATHWAY	SNP_A-1725084	3.25564	0.0106348	HNF3APATHWAY	SNP_A-1741853	3.41528	0.0339264
ERBB1_DOWNSTREAM_PATHWAY	SNP_A-1676804	3.25549	0.0140636	GLYPICAN_3PATHWAY	SNP_A-1654343	3.40907	0.0163857
ERBB4_PATHWAY	SNP_A-1723054	3.24841	0.00366023	TCRCALCIUMPATHWAY	SNP_A-1652050	3.40339	0.0105491
A4B1_PAXDEP_PATHWAY	SNP_A-1736807	3.24627	0.0089266	EPHA_FWDPATHWAY	SNP_A-1669535	3.39871	0.0273933
TCPTP_PATHWAY	SNP_A-1742783	3.24491	0.0343796	EPHRINA_EPHAPATHWAY	SNP_A-1673860	3.39657	0.00726589
IL23PATHWAY	SNP_A-1741881	3.23813	0.000398333	NFKAPPABALTERNATIVEPATHWAY	SNP_A-1696848	3.38987	0.0408739
IL23PATHWAY	SNP_A-1747113	3.23275	0.0366986	ALPHASYNUCLEIN_PATHWAY	SNP_A-1643539	3.37451	0.00273632
PTP1BPATHWAY	SNP_A-1645938	3.23068	0.0410006	RHOA_PATHWAY	SNP_A-1668058	3.37347	0.0166561
MYC_REPRESSPATHWAY	SNP_A-1645938	3.22918	0.0400864	CONE_PATHWAY	SNP_A-1676650	3.36845	0.0130067
FOXOPATHWAY	SNP_A-1683894	3.22675	0.019588	HNF3BPATHWAY	SNP_A-1709843	3.36668	3.24431e-05
PRLSIGNALINGEVENTSPATHWAY	SNP_A-1715757	3.22095	0.0410862	EPHRINA_EPHAPATHWAY	SNP_A-1751745	3.36524	0.0299139
GLYPICAN_1PATHWAY	SNP_A-1685676	3.22084	0.0357603	EPHRINAREVPATHWAY	SNP_A-1688006	3.36315	0.0269032
VEGFR1_2_PATHWAY	SNP_A-1695427	3.21932	0.00454209	S1P_S1P1_PATHWAY	SNP_A-1744133	3.35166	0.00312345
ECADHERIN_KERATINOCYTE_PATHWAY	SNP_A-1650462	3.21368	6.84107e-07	ENDOTHELINPATHWAY	SNP_A-1668058	3.35119	0.0254145
FASPATHWAY	SNP_A-1654927	3.21352	0.048255	EPHA_FWDPATHWAY	SNP_A-1651620	3.34707	0.0290512
FOXOPATHWAY	SNP_A-1731917	3.19829	0.00550269	S1P_S1P2_PATHWAY	SNP_A-1728851	3.33853	0.0248574
AURORA_A_PATHWAY	SNP_A-1754053	3.19335	0.0303377	EPHRINA_EPHAPATHWAY	SNP_A-1663412	3.33459	0.0321265
AR_TF_PATHWAY	SNP_A-1747199	3.18798	0.0106099	IGF1_PATHWAY	SNP_A-1748033	3.33268	0.0101286
P38_MK2PATHWAY	SNP_A-1646204	3.18768	0.023426	TCRCALCIUMPATHWAY	SNP_A-1705677	3.31666	0.0251703
TGFBRPATHWAY	SNP_A-1736807	3.18436	0.0136697	WNT_BETA_CATENIN_PATHWAY	SNP_A-1739981	3.30326	0.00729906
RANBP2PATHWAY	SNP_A-1755300	3.18235	0.00958856	TCRJNKPATHWAY	SNP_A-1691704	3.3012	0.00252022
P53DOWNSTREAMPATHWAY	SNP_A-1736653	3.18152	0.040417	NOTCH_PATHWAY	SNP_A-1758758	3.28976	0.0250917
ERBB1_RECEPTOR_PROXIMAL_PATHWAY	SNP_A-1754053	3.17506	0.0089266	BMPPATHWAY	SNP_A-1719577	3.28644	0.0191404
ECADHERIN_KERATINOCYTE_PATHWAY	SNP_A-1682076	3.17111	0.0449423	EPHRINA_EPHAPATHWAY	SNP_A-1706913	3.28555	0.0219265
IL12_2PATHWAY	SNP_A-1756737	3.16914	0.0467873	ENDOTHELINPATHWAY	SNP_A-1751745	3.28287	0.0207427
HDAC_CLASSI_PATHWAY	SNP_A-1682076	3.16121	0.00708596	CD8TCRDOWNSTREAMPATHWAY	SNP_A-1643137	3.28241	0.0491173
ERBB1_RECEPTOR_PROXIMAL_PATHWAY	SNP_A-1742783	3.15775	0.01994	IL2_PI3KPATHWAY	SNP_A-1750291	3.27909	0.0379641
FCER1PATHWAY	SNP_A-1725084	3.15432	0.0257448	HNF3APATHWAY	SNP_A-1677174	3.27618	0.0109104
P53DOWNSTREAMPATHWAY	SNP_A-1673106	3.15338	0.0207342	IGF1_PATHWAY	SNP_A-1654343	3.27265	0.0440744
GLYPICANPATHWAY	SNP_A-1702333	3.15186	0.0304646	RHOA_REG_PATHWAY	SNP_A-1719313	3.26949	0.0433958
VEGFR1_2_PATHWAY	SNP_A-1709769	3.14962	0.0259472	CONE_PATHWAY	SNP_A-1754914	3.2656	0.0447904
IL4_2PATHWAY	SNP_A-1645938	3.14549	0.0418077	RAPID_GR_PATHWAY	SNP_A-1710047	3.26026	0.00843241
TGFBRPATHWAY	SNP_A-1662588	3.14069	1.44036e-05	CD8TCRPATHWAY	SNP_A-1655113	3.25791	0.0423103
HIF1APATHWAY	SNP_A-1715179	3.13878	0.0167144	CD8TCRDOWNSTREAMPATHWAY	SNP_A-1697048	3.25649	0.00684632
IL23PATHWAY	SNP_A-1733312	3.13665	0.00125603	CXCR3PATHWAY	SNP_A-1723454	3.24814	0.00569161
NFKAPPABATYPICALPATHWAY	SNP_A-1687318	3.13147	0.0374018	ER_NONGENOMIC_PATHWAY	SNP_A-1682262	3.24138	0.0212606
SMAD2_3NUCLEARPATHWAY	SNP_A-1745810	3.12976	1.25854e-05	HNF3BPATHWAY	SNP_A-1739239	3.23285	0.0181957
A4B1_PAXDEP_PATHWAY	SNP_A-1686878	3.12324	0.0456218	NFAT_3PATHWAY	SNP_A-1758297	3.22526	0.0105172
HDAC_CLASSIII_PATHWAY	SNP_A-1724476	3.12076	0.0449626	ER_NONGENOMIC_PATHWAY	SNP_A-1701469	3.2196	0.0300477
MYC_PATHWAY	SNP_A-1694923	3.11858	0.041426	EPHA_FWDPATHWAY	SNP_A-1739239	3.21745	0.0178661
VEGFR1_2_PATHWAY	SNP_A-1755750	3.11841	0.00276635	CONE_PATHWAY	SNP_A-1745810	3.20354	0.00655766
RETINOIC_ACID_PATHWAY	SNP_A-1646204	3.11356	0.0326941	PLK_PATHWAY	SNP_A-1683254	3.18976	0.0489565
E2F_PATHWAY	SNP_A-1675557	3.10971	0.01006	NEPHRIN_NEPH1_PATHWAY	SNP_A-1715179	3.18853	0.00843241
ECADHERIN_KERATINOCYTE_PATHWAY	SNP_A-1645938	3.10957	0.0258767	RHOA_REG_PATHWAY	SNP_A-1696780	3.18687	0.00823008
KITPATHWAY	SNP_A-1672480	3.10615	0.0480579	FGF_PATHWAY	SNP_A-1706913	3.18199	0.0052687
ECADHERIN_STABILIZATION_PATHWAY	SNP_A-1686878	3.10597	0.0376152	RHODOPSIN_PATHWAY	SNP_A-1727653	3.17914	0.00543659
REG_GR_PATHWAY	SNP_A-1686162	3.09918	0.0400864	S1P_S1P5_PATHWAY	SNP_A-1744133	3.17605	0.00849112
A4B1_PAXDEP_PATHWAY	SNP_A-1730020	3.09834	0.0403282	TCRCALCIUMPATHWAY	SNP_A-1669365	3.17363	0.0103952
CASPASE_PATHWAY	SNP_A-1735795	3.09782	0.010883	CD8TCRPATHWAY	SNP_A-1656651	3.16994	0.0414067
ERBB1_DOWNSTREAM_PATHWAY	SNP_A-1682076	3.09248	0.039658	EPHRINA_EPHAPATHWAY	SNP_A-1656665	3.16623	0.039658
IL27PATHWAY	SNP_A-1665698	3.0905	0.0489565	NOTCH_PATHWAY	SNP_A-1648836	3.16424	0.0194435
TELOMERASEPATHWAY	SNP_A-1676310	3.08352	0.000699749	EPHRINAREVPATHWAY	SNP_A-1696780	3.16272	0.048255
CERAMIDE_PATHWAY	SNP_A-1663052	3.08117	0.041672	RHODOPSIN_PATHWAY	SNP_A-1663412	3.16221	0.0452596
TCR_PATHWAY	SNP_A-1676804	3.08105	0.010036	CONE_PATHWAY	SNP_A-1741853	3.158	0.0448288
P38ALPHABETADOWNSTREAMPATHWAY	SNP_A-1723860	3.07946	0.0364466	RAPID_GR_PATHWAY	SNP_A-1728583	3.15502	0.0366986
EPOPATHWAY	SNP_A-1664102	3.07874	0.00740555	NFKAPPABALTERNATIVEPATHWAY	SNP_A-1676804	3.15401	0.0490628
BCR_5PATHWAY	SNP_A-1686878	3.06194	0.000398333	LIS1PATHWAY	SNP_A-1695427	3.15367	0.0194435
ECADHERIN_KERATINOCYTE_PATHWAY	SNP_A-1679064	3.04086	0.0131084	RHODOPSIN_PATHWAY	SNP_A-1689462	3.14569	0.041527
CASPASE_PATHWAY	SNP_A-1670510	3.04003	0.00657692	TRKRPATHWAY	SNP_A-1745966	3.14098	0.0453137
LYSOPHOSPHOLIPID_PATHWAY	SNP_A-1662548	3.03787	0.0189004	CDC42_PATHWAY	SNP_A-1653134	3.1323	0.00229103
P38_MKK3_6PATHWAY	SNP_A-1753709	3.03681	0.00729213	EPHRINA_EPHAPATHWAY	SNP_A-1745037	3.12942	0.0238821
PI3KCIPATHWAY	SNP_A-1646226	3.02843	0.00273207	HNF3BPATHWAY	SNP_A-1647560	3.12407	0.0411799
SYNDECAN_2_PATHWAY	SNP_A-1664652	3.02746	0.0383063	HNF3APATHWAY	SNP_A-1746016	3.12308	0.0383063
PRLSIGNALINGEVENTSPATHWAY	SNP_A-1735795	3.02571	0.00113984	TXA2PATHWAY	SNP_A-1694743	3.12089	0.0383063
ET_EGFRPATHWAY	SNP_A-1742783	3.01808	0.00574995	WNT_BETA_CATENIN_PATHWAY	SNP_A-1663412	3.12003	0.0137154
HEDGEHOG_GLIPATHWAY	SNP_A-1676804	3.01748	0.00381217	ENDOTHELINPATHWAY	SNP_A-1743983	3.11547	0.0133854
AR_TF_PATHWAY	SNP_A-1741885	3.01721	0.00909698	ARF6_TRAFFICKINGPATHWAY	SNP_A-1728775	3.10596	0.0448611
EPOPATHWAY	SNP_A-1665900	3.0094	0.040417	CONE_PATHWAY	SNP_A-1691210	3.09757	0.00627127
SYNDECAN_1_PATHWAY	SNP_A-1676628	3.00485	0.0207046	A4B1_A4B7_PATHWAY	SNP_A-1721339	3.0959	0.0454283
SYNDECAN_3_PATHWAY	SNP_A-1734238	2.99965	0.00306551	S1P_S1P5_PATHWAY	SNP_A-1747035	3.08735	0.0277306
ERBB4_PATHWAY	SNP_A-1645938	2.99614	0.0265353	HNF3BPATHWAY	SNP_A-1750171	3.08231	0.0369702
MYC_REPRESSPATHWAY	SNP_A-1733312	2.98928	0.0433958	TXA2PATHWAY	SNP_A-1670315	3.08087	0.0126972
MTOR_4PATHWAY	SNP_A-1648834	2.98599	0.017735	S1P_S1P5_PATHWAY	SNP_A-1658856	3.07921	0.00394516
P53DOWNSTREAMPATHWAY	SNP_A-1731917	2.97466	0.0460291	TCRCALCIUMPATHWAY	SNP_A-1648836	3.07819	0.00517735
PRLSIGNALINGEVENTSPATHWAY	SNP_A-1754053	2.97041	0.0403408	S1P_S1P5_PATHWAY	SNP_A-1665314	3.07219	0.00201185
IL1PATHWAY	SNP_A-1723860	2.96932	0.00574995	ENDOTHELINPATHWAY	SNP_A-1741853	3.06317	0.0153307
AR_PATHWAY	SNP_A-1674301	2.96288	0.0223227	EPHRINAREVPATHWAY	SNP_A-1715377	3.05065	0.0249205
SYNDECAN_3_PATHWAY	SNP_A-1750775	2.96205	0.0152259	HNF3BPATHWAY	SNP_A-1666664	3.04664	0.0400864
IL6_7PATHWAY	SNP_A-1692420	2.95774	0.014886	ENDOTHELINPATHWAY	SNP_A-1709961	3.0426	0.0378003
PI3KCIPATHWAY	SNP_A-1744499	2.95704	0.0310241	NOTCH_PATHWAY	SNP_A-1644316	3.03794	0.0485517
TCPTP_PATHWAY	SNP_A-1662548	2.95469	0.021461	FGF_PATHWAY	SNP_A-1673860	3.02629	0.0467873
NFKAPPABCANONICALPATHWAY	SNP_A-1646226	2.95449	0.0411562	HNF3BPATHWAY	SNP_A-1686162	3.02485	0.0197344
MYC_PATHWAY	SNP_A-1742783	2.95243	0.0322697	EPHA_FWDPATHWAY	SNP_A-1749931	3.02038	0.0479398
ERBB_NETWORK_PATHWAY	SNP_A-1735795	2.9507	0.040417	AR_NONGENOMIC_PATHWAY	SNP_A-1684326	3.01182	0.0148997
LYSOPHOSPHOLIPID_PATHWAY	SNP_A-1731917	2.95028	0.0490842	A4B1_A4B7_PATHWAY	SNP_A-1666782	3.01054	0.0291958
AVB3_INTEGRIN_PATHWAY	SNP_A-1732612	2.94967	0.0274948	TRKRPATHWAY	SNP_A-1706913	3.0082	0.0110287
SYNDECAN_3_PATHWAY	SNP_A-1715179	2.94032	0.040417	CONE_PATHWAY	SNP_A-1662442	3.00247	0.0076999
AMB2_NEUTROPHILS_PATHWAY	SNP_A-1694743	2.93935	0.0159624	ARF6DOWNSTREAMPATHWAY	SNP_A-1704859	2.99487	0.0161689
MYC_REPRESSPATHWAY	SNP_A-1647890	2.93922	0.0310241	RHODOPSIN_PATHWAY	SNP_A-1696034	2.99324	0.0150306
BARD1PATHWAY	SNP_A-1758588	2.93635	0.00824052	CD8TCRDOWNSTREAMPATHWAY	SNP_A-1739981	2.98724	0.00107999
HIF1_TFPATHWAY	SNP_A-1731857	2.93608	0.014886	BMPPATHWAY	SNP_A-1745037	2.98657	0.0489127
HDAC_CLASSIII_PATHWAY	SNP_A-1654893	2.93498	0.00537108	CONE_PATHWAY	SNP_A-1745037	2.97461	0.0383063
FOXM1PATHWAY	SNP_A-1645938	2.9312	0.032382	RAPID_GR_PATHWAY	SNP_A-1681822	2.97013	0.038096
ERBB1_RECEPTOR_PROXIMAL_PATHWAY	SNP_A-1715179	2.9283	0.0308199	CONE_PATHWAY	SNP_A-1705909	2.96795	0.0326329
ATF2_PATHWAY	SNP_A-1695033	2.92686	0.0190347	CD8TCRPATHWAY	SNP_A-1677174	2.95635	0.0472984
NFKAPPABCANONICALPATHWAY	SNP_A-1703329	2.9161	0.0038509	NFAT_3PATHWAY	SNP_A-1701295	2.95319	0.00623678
HIVNEFPATHWAY	SNP_A-1741285	2.90929	0.049297	IGF1_PATHWAY	SNP_A-1671508	2.95108	0.0439999
GLYPICAN_1PATHWAY	SNP_A-1743327	2.90626	0.0171026	ERBB1_INTERNALIZATION_PATHWAY	SNP_A-1722734	2.9483	0.0415317
ECADHERIN_STABILIZATION_PATHWAY	SNP_A-1662548	2.89541	0.0239559	CDC42_REG_PATHWAY	SNP_A-1663052	2.94489	0.00599483
CD40_PATHWAY	SNP_A-1686142	2.89514	0.00201185	ALPHASYNUCLEIN_PATHWAY	SNP_A-1662260	2.9399	0.0458873
ERBB_NETWORK_PATHWAY	SNP_A-1744133	2.89188	0.0154873	CD8TCRDOWNSTREAMPATHWAY	SNP_A-1755182	2.93363	0.0446647
WNT_SIGNALING_PATHWAY	SNP_A-1684366	2.89153	0.00335454	GLYPICAN_3PATHWAY	SNP_A-1741995	2.93168	0.0024006
IL2_1PATHWAY	SNP_A-1706155	2.87084	0.00433402	HNF3BPATHWAY	SNP_A-1646440	2.93097	0.039317
FASPATHWAY	SNP_A-1724476	2.85594	0.0396862	TRKRPATHWAY	SNP_A-1710367	2.9265	0.0411562
P38GAMMADELTAPATHWAY	SNP_A-1655113	2.84969	0.0219053	P75NTRPATHWAY	SNP_A-1716517	2.92469	0.0257761
ATF2_PATHWAY	SNP_A-1741091	2.84834	0.000490622	HDAC_CLASSII_PATHWAY	SNP_A-1716085	2.92216	0.0488949
P53DOWNSTREAMPATHWAY	SNP_A-1674301	2.84247	0.00894757	WNT_BETA_CATENIN_PATHWAY	SNP_A-1734044	2.90271	0.0346879
PRLSIGNALINGEVENTSPATHWAY	SNP_A-1672948	2.84131	0.039827	HNF3APATHWAY	SNP_A-1681022	2.89799	0.01994
MTOR_4PATHWAY	SNP_A-1735795	2.84105	0.0162273	TCRJNKPATHWAY	SNP_A-1678092	2.89652	0.0321547
HDAC_CLASSI_PATHWAY	SNP_A-1691300	2.82375	0.00252022	TRKRPATHWAY	SNP_A-1646274	2.89032	0.0422121
ERBB1_RECEPTOR_PROXIMAL_PATHWAY	SNP_A-1741849	2.82146	0.042594	IL2_PI3KPATHWAY	SNP_A-1657379	2.87822	0.0192731
HDAC_CLASSIII_PATHWAY	SNP_A-1648834	2.81608	0.000337577	EPHRINA_EPHAPATHWAY	SNP_A-1734028	2.87547	0.0131084
MYC_REPRESSPATHWAY	SNP_A-1676804	2.80133	0.0347344	REELINPATHWAY	SNP_A-1702629	2.87025	0.0163704
BARD1PATHWAY	SNP_A-1754828	2.79976	0.0308199	GLYPICAN_3PATHWAY	SNP_A-1663412	2.85908	0.0286684
LYSOPHOSPHOLIPID_PATHWAY	SNP_A-1734044	2.79312	0.0300477	TCRCALCIUMPATHWAY	SNP_A-1741885	2.85177	0.0460074
FASPATHWAY	SNP_A-1694743	2.77414	0.02849	ARF6_PATHWAY	SNP_A-1733524	2.84901	0.039317
ECADHERIN_KERATINOCYTE_PATHWAY	SNP_A-1755632	2.77326	0.0194435	NOTCH_PATHWAY	SNP_A-1661013	2.84611	0.00828628
PDGFRAPATHWAY	SNP_A-1691002	2.76701	0.0321547	FGF_PATHWAY	SNP_A-1751745	2.84464	0.00858707
SYNDECAN_PATHWAY	SNP_A-1694925	2.76072	0.0139537	P75NTRPATHWAY	SNP_A-1727861	2.83677	0.0249266
ANGIOPOIETINRECEPTOR_PATHWAY	SNP_A-1691754	2.75654	0.00470983	TCRJNKPATHWAY	SNP_A-1728825	2.82741	0.0226405
IL23PATHWAY	SNP_A-1742783	2.75365	0.0440289	ARF6_PATHWAY	SNP_A-1751745	2.81953	0.0345477
SYNDECAN_4_PATHWAY	SNP_A-1741463	2.73762	0.0110091	NEPHRIN_NEPH1_PATHWAY	SNP_A-1722734	2.81801	0.0471033
IL23PATHWAY	SNP_A-1715179	2.73554	0.0207108	S1P_S1P5_PATHWAY	SNP_A-1686240	2.81122	0.00599651
ECADHERIN_NASCENTAJ_PATHWAY	SNP_A-1681426	2.73307	0.0259796	FGF_PATHWAY	SNP_A-1734044	2.8088	0.045535
AVB3_INTEGRIN_PATHWAY	SNP_A-1699409	2.72353	0.00559493	RET_PATHWAY	SNP_A-1752253	2.80655	0.0479636
ERBB1_RECEPTOR_PROXIMAL_PATHWAY	SNP_A-1748551	2.71394	0.0411562	FGF_PATHWAY	SNP_A-1748033	2.80255	0.0400864
IL1PATHWAY	SNP_A-1717705	2.7033	0.0056857	NOTCH_PATHWAY	SNP_A-1752347	2.80101	0.00614878
WNT_SIGNALING_PATHWAY	SNP_A-1654893	2.70304	0.00631141	HNF3APATHWAY	SNP_A-1673860	2.7994	0.0488572
CASPASE_PATHWAY	SNP_A-1698115	2.6973	0.023426	NFKAPPABALTERNATIVEPATHWAY	SNP_A-1705089	2.79927	0.0403408
IL2_1PATHWAY	SNP_A-1728005	2.69622	0.0131084	GLYPICAN_3PATHWAY	SNP_A-1684546	2.78705	0.0163431
NFKAPPABCANONICALPATHWAY	SNP_A-1721421	2.66423	0.0125975	A4B1_A4B7_PATHWAY	SNP_A-1682642	2.78336	0.0454283
FASPATHWAY	SNP_A-1665776	2.66239	0.0446647	S1P_S1P1_PATHWAY	SNP_A-1651282	2.78029	0.00125603
BARD1PATHWAY	SNP_A-1712831	2.65697	0.0309026	IL2_PI3KPATHWAY	SNP_A-1710367	2.77921	0.0489565
HEDGEHOG_GLIPATHWAY	SNP_A-1757625	2.65656	0.032878	PI3KCIBPATHWAY	SNP_A-1738270	2.77239	0.0222181
HIVNEFPATHWAY	SNP_A-1705269	2.63955	0.0056857	IGF1_PATHWAY	SNP_A-1642619	2.76326	0.019588
RXR_VDR_PATHWAY	SNP_A-1748405	2.63754	0.0316697	TCRCALCIUMPATHWAY	SNP_A-1669535	2.75277	0.0050485
IL12_2PATHWAY	SNP_A-1646204	2.63677	0.0408659	ERBB2ERBB3PATHWAY	SNP_A-1711412	2.75171	0.0323409
IL4_2PATHWAY	SNP_A-1690779	2.63463	0.0353313	GLYPICAN_3PATHWAY	SNP_A-1662768	2.7365	0.0467873
TGFBRPATHWAY	SNP_A-1653800	2.62357	0.00849112	S1P_S1P4_PATHWAY	SNP_A-1662442	2.7358	0.0385952
PI3KCIAKTPATHWAY	SNP_A-1726850	2.62336	0.0362937	ARF6_PATHWAY	SNP_A-1745037	2.7245	0.0141146
HDAC_CLASSI_PATHWAY	SNP_A-1648834	2.62155	0.0193835	EPHA2_FWDPATHWAY	SNP_A-1642599	2.72114	0.0476811
ALK1_2PATHWAY	SNP_A-1732612	2.60776	0.0408659	AR_NONGENOMIC_PATHWAY	SNP_A-1676588	2.72092	0.0193835
PDGFRBPATHWAY	SNP_A-1740197	2.60157	0.0400864	P75NTRPATHWAY	SNP_A-1695531	2.71922	0.0403282
HIVNEFPATHWAY	SNP_A-1675886	2.59865	0.0408875	CONE_PATHWAY	SNP_A-1724572	2.71039	0.00327383
CMYB_PATHWAY	SNP_A-1739545	2.59837	0.00470707	ALPHASYNUCLEIN_PATHWAY	SNP_A-1747199	2.70156	0.0352778
CD40_PATHWAY	SNP_A-1745932	2.59618	0.0265151	AR_NONGENOMIC_PATHWAY	SNP_A-1662548	2.68097	0.0336464
CERAMIDE_PATHWAY	SNP_A-1742783	2.58909	0.0383063	PI3KCIBPATHWAY	SNP_A-1664276	2.67822	0.0381177
NFKAPPABCANONICALPATHWAY	SNP_A-1661029	2.57396	0.0171026	PLK_PATHWAY	SNP_A-1664350	2.67418	0.0446647
IL23PATHWAY	SNP_A-1675834	2.57356	0.00276902	S1P_S1P4_PATHWAY	SNP_A-1675557	2.65071	0.00574995
HIF2PATHWAY	SNP_A-1667194	2.57257	0.046108	CD8TCRPATHWAY	SNP_A-1644316	2.64712	0.0273933
E2F_PATHWAY	SNP_A-1728285	2.57129	0.00975775	TRKRPATHWAY	SNP_A-1721770	2.63187	0.0269134
HEDGEHOG_GLIPATHWAY	SNP_A-1750291	2.56568	0.0245193	TRKRPATHWAY	SNP_A-1668574	2.63169	0.0269368
AURORA_KINASE_PATHWAY	SNP_A-1721752	2.56156	0.0282242	HDAC_CLASSII_PATHWAY	SNP_A-1666158	2.62321	0.0499213
A6B1_A6B4_INTEGRIN_PATHWAY	SNP_A-1727459	2.55791	0.00161395	CONE_PATHWAY	SNP_A-1645750	2.62007	0.0433958
PI3KCIAKTPATHWAY	SNP_A-1696562	2.5567	0.0411562	EPHBFWDPATHWAY	SNP_A-1717705	2.61756	0.0467648
IL12_2PATHWAY	SNP_A-1712831	2.55367	0.0440289	BMPPATHWAY	SNP_A-1688456	2.61412	0.00201185
MAPKTRKPATHWAY	SNP_A-1726840	2.55183	0.0303377	WNT_BETA_CATENIN_PATHWAY	SNP_A-1749105	2.60455	0.0310241
PLK1_PATHWAY	SNP_A-1713638	2.54907	0.0475942	RHODOPSIN_PATHWAY	SNP_A-1749931	2.59635	0.01994
MYC_ACTIVPATHWAY	SNP_A-1662442	2.54425	0.0101271	TRKRPATHWAY	SNP_A-1646358	2.59532	0.0355331
LYSOPHOSPHOLIPID_PATHWAY	SNP_A-1748551	2.53852	0.0258767	CDC42_REG_PATHWAY	SNP_A-1714913	2.58555	0.0110197
HIF2PATHWAY	SNP_A-1683080	2.53789	0.0329355	WNT_BETA_CATENIN_PATHWAY	SNP_A-1654927	2.58269	0.00306822
A6B1_A6B4_INTEGRIN_PATHWAY	SNP_A-1745690	2.53643	0.0397014	ER_NONGENOMIC_PATHWAY	SNP_A-1726210	2.5802	0.0456284
CASPASE_PATHWAY	SNP_A-1683254	2.53138	0.0311417	ER_NONGENOMIC_PATHWAY	SNP_A-1754914	2.5773	0.0186547
P38_MK2PATHWAY	SNP_A-1691606	2.52847	0.0403282	FGF_PATHWAY	SNP_A-1712831	2.56951	0.049698
HDAC_CLASSIII_PATHWAY	SNP_A-1649382	2.5257	0.0395669	S1P_S1P4_PATHWAY	SNP_A-1715865	2.54363	0.0492137
HIVNEFPATHWAY	SNP_A-1747257	2.52222	0.0414067	CDC42_REG_PATHWAY	SNP_A-1672460	2.53683	0.0252624
LYSOPHOSPHOLIPID_PATHWAY	SNP_A-1679916	2.52062	0.041672	ARF6DOWNSTREAMPATHWAY	SNP_A-1681190	2.53504	0.0395975
AMB2_NEUTROPHILS_PATHWAY	SNP_A-1695647	2.51935	0.042636	TXA2PATHWAY	SNP_A-1727951	2.53129	0.0488572
ECADHERIN_NASCENTAJ_PATHWAY	SNP_A-1664868	2.51812	0.0281309	ARF6DOWNSTREAMPATHWAY	SNP_A-1704759	2.53107	0.02904
HDAC_CLASSI_PATHWAY	SNP_A-1679318	2.51627	0.0316697	TRKRPATHWAY	SNP_A-1657399	2.52957	0.048255
CERAMIDE_PATHWAY	SNP_A-1663346	2.51438	0.0154873	ARF6_TRAFFICKINGPATHWAY	SNP_A-1682642	2.51114	0.0252624
TCPTP_PATHWAY	SNP_A-1697849	2.51087	0.0303377	S1P_S1P1_PATHWAY	SNP_A-1663062	2.50899	0.0400864
SYNDECAN_1_PATHWAY	SNP_A-1696672	2.50904	0.0289081	NCADHERINPATHWAY	SNP_A-1643137	2.50863	0.0271141
IL1PATHWAY	SNP_A-1738827	2.50401	0.0454283	EPHRINA_EPHAPATHWAY	SNP_A-1721277	2.5045	0.0326329
LYMPHANGIOGENESIS_PATHWAY	SNP_A-1649540	2.49462	0.0130355	AR_NONGENOMIC_PATHWAY	SNP_A-1737665	2.50136	0.0085743
ECADHERIN_STABILIZATION_PATHWAY	SNP_A-1745017	2.4945	0.0251703	GLYPICAN_3PATHWAY	SNP_A-1686162	2.48659	0.000781009
ERBB1_DOWNSTREAM_PATHWAY	SNP_A-1754646	2.49121	0.00760742	ERBB2ERBB3PATHWAY	SNP_A-1750393	2.48516	0.0364404
HIVNEFPATHWAY	SNP_A-1683788	2.49063	0.0440289	ENDOTHELINPATHWAY	SNP_A-1683894	2.47343	0.0416718
WNT_SIGNALING_PATHWAY	SNP_A-1736255	2.48295	0.0242591	RHODOPSIN_PATHWAY	SNP_A-1684696	2.45792	0.0403282
HEDGEHOG_GLIPATHWAY	SNP_A-1693819	2.47859	0.0133854	WNT_BETA_CATENIN_PATHWAY	SNP_A-1733358	2.44526	0.0162309
P38_MK2PATHWAY	SNP_A-1728295	2.45993	0.000953363	RHOA_PATHWAY	SNP_A-1740009	2.44285	0.038129
P38_MK2PATHWAY	SNP_A-1715739	2.45892	0.0274948	FGF_PATHWAY	SNP_A-1736653	2.43031	0.0488405
IL12_2PATHWAY	SNP_A-1746016	2.45169	0.023426	EPHA_FWDPATHWAY	SNP_A-1732904	2.42419	0.0274948
VEGFR1_PATHWAY	SNP_A-1661652	2.45112	0.000402082	WNT_BETA_CATENIN_PATHWAY	SNP_A-1652038	2.40158	0.0201926
P38_MKK3_6PATHWAY	SNP_A-1705929	2.44453	0.0321547	EPHA2_FWDPATHWAY	SNP_A-1721962	2.37857	0.0226123
AURORA_B_PATHWAY	SNP_A-1717529	2.44184	0.0130067	CD8TCRPATHWAY	SNP_A-1678516	2.3666	0.0408875
CASPASE_PATHWAY	SNP_A-1713366	2.43845	0.0309026	P75NTRPATHWAY	SNP_A-1652974	2.36126	0.0446647
RXR_VDR_PATHWAY	SNP_A-1645406	2.43764	0.02495	GLYPICAN_3PATHWAY	SNP_A-1710768	2.36057	0.0454283
IL2_STAT5PATHWAY	SNP_A-1741009	2.42924	0.0326329	AR_NONGENOMIC_PATHWAY	SNP_A-1687960	2.35844	0.00125603
IL23PATHWAY	SNP_A-1753151	2.42141	0.0260154	LIS1PATHWAY	SNP_A-1757968	2.35214	0.0467982
SMAD2_3PATHWAY	SNP_A-1661404	2.41645	0.0308199	ENDOTHELINPATHWAY	SNP_A-1712081	2.3471	0.0326329
A4B1_PAXINDEP_PATHWAY	SNP_A-1710011	2.40812	0.0197574	HDAC_CLASSII_PATHWAY	SNP_A-1729270	2.2908	0.00729906
TNFPATHWAY	SNP_A-1648092	2.40334	0.0265332	S1P_S1P1_PATHWAY	SNP_A-1705829	2.27962	0.0187306
EPHRINBREVPATHWAY	SNP_A-1651830	2.3989	0.0455651	HNF3APATHWAY	SNP_A-1723196	2.24456	0.0336347
ANTHRAXPATHWAY	SNP_A-1677022	2.39746	0.0021212	CD8TCRPATHWAY	SNP_A-1718557	2.24384	0.0137443
VEGFR1_PATHWAY	SNP_A-1751843	2.39169	0.0310535	EPHRINAREVPATHWAY	SNP_A-1654343	2.24301	0.0240248
TCPTP_PATHWAY	SNP_A-1660573	2.3909	0.0400864	ERBB2ERBB3PATHWAY	SNP_A-1655799	2.24272	0.0360351
P53DOWNSTREAMPATHWAY	SNP_A-1657399	2.39039	0.00457221	EPHRINAREVPATHWAY	SNP_A-1719817	2.23766	0.0173666
TCPTP_PATHWAY	SNP_A-1716085	2.37826	0.042025	TCRJNKPATHWAY	SNP_A-1714306	2.22549	0.0216283
SYNDECAN_1_PATHWAY	SNP_A-1665590	2.37554	0.0204605	AR_NONGENOMIC_PATHWAY	SNP_A-1749105	2.21164	0.0466991
PDGFRAPATHWAY	SNP_A-1655799	2.36779	0.0163857	ALK2PATHWAY	SNP_A-1686326	2.20628	0.0400864
IL23PATHWAY	SNP_A-1713824	2.36465	0.020238	INSULIN_GLUCOSE_PATHWAY	SNP_A-1668574	2.20464	0.0321265
SYNDECAN_2_PATHWAY	SNP_A-1683894	2.35716	0.0125666	S1P_S1P1_PATHWAY	SNP_A-1694317	2.17552	0.0154873
HDAC_CLASSIII_PATHWAY	SNP_A-1723184	2.35078	0.0308199	A4B1_A4B7_PATHWAY	SNP_A-1737507	2.15788	0.00550269
HIF1_TFPATHWAY	SNP_A-1684096	2.34868	0.0429811	BMPPATHWAY	SNP_A-1722668	2.14813	0.040417
TCR_PATHWAY	SNP_A-1734398	2.34469	0.0133854	EPHRINAREVPATHWAY	SNP_A-1682642	2.13541	0.00300734
NFKAPPABATYPICALPATHWAY	SNP_A-1728775	2.32903	0.00574995	GLYPICAN_3PATHWAY	SNP_A-1669365	2.13387	0.0245865
BCR_5PATHWAY	SNP_A-1686710	2.31705	0.0265332	CXCR3PATHWAY	SNP_A-1654271	2.00802	0.0486751
HIF2PATHWAY	SNP_A-1702733	2.30027	0.0460989	AR_NONGENOMIC_PATHWAY	SNP_A-1748273	1.93565	0.0414067
ALK1_2PATHWAY	SNP_A-1653134	2.28264	0.0449626	TXA2PATHWAY	SNP_A-1721275	1.88021	0.0158725
HIF1APATHWAY	SNP_A-1682720	2.27597	0.017897	ENDOTHELINPATHWAY	SNP_A-1750393	1.82304	0.0454283
WNT_SIGNALING_PATHWAY	SNP_A-1681822	2.26241	0.0308199	ER_NONGENOMIC_PATHWAY	SNP_A-1665018	1.76421	0.0150504
ECADHERIN_STABILIZATION_PATHWAY	SNP_A-1744545	2.25541	0.0139256	ALK2PATHWAY	SNP_A-1667504	1.72546	0.0452596
P38_MKK3_6PATHWAY	SNP_A-1699137	2.23066	0.0205434	HNF3BPATHWAY	SNP_A-1651620	1.7125	0.0155381
PLK1_PATHWAY	SNP_A-1717331	2.21832	0.0383063	CD8TCRPATHWAY	SNP_A-1727715	1.61895	0.0172015
KITPATHWAY	SNP_A-1650462	2.21277	0.01994
P38GAMMADELTAPATHWAY	SNP_A-1676722	2.2067	0.041426
ERBB4_PATHWAY	SNP_A-1676906	2.19117	0.045372
HIF2PATHWAY	SNP_A-1645938	2.19116	0.0404863
CASPASE_PATHWAY	SNP_A-1674139	2.18836	0.0487586
CXCR4_PATHWAY	SNP_A-1703329	2.18015	0.026306
ALK1_2PATHWAY	SNP_A-1722048	2.17956	0.0310284
NECTIN_PATHWAY	SNP_A-1745496	2.17389	0.0313338
ET_EGFRPATHWAY	SNP_A-1659142	2.14793	0.0354829
PLK3_PATHWAY	SNP_A-1646934	2.14105	0.0277595
CIRCADIANPATHWAY	SNP_A-1662024	2.1271	0.0403282
SYNDECAN_1_PATHWAY	SNP_A-1753815	2.10775	0.0171164
S1P_META_PATHWAY	SNP_A-1733012	2.10663	0.0418077
TCR_PATHWAY	SNP_A-1745332	2.07996	0.0479398
SYNDECAN_3_PATHWAY	SNP_A-1706661	2.07764	0.0489565
PI3KCIPATHWAY	SNP_A-1644316	2.07507	0.0185543
SMAD2_3PATHWAY	SNP_A-1741513	2.06636	0.0286684
WNT_NONCANONICAL_PATHWAY	SNP_A-1731917	2.06126	0.00729213
IL6_7PATHWAY	SNP_A-1717529	2.03729	0.0379641
HEDGEHOG_2PATHWAY	SNP_A-1742933	2.03587	0.0479636
TRAIL_PATHWAY	SNP_A-1734754	2.03544	0.0383063
AMB2_NEUTROPHILS_PATHWAY	SNP_A-1740891	2.01991	0.0446647
CMYB_PATHWAY	SNP_A-1725904	1.99189	0.0383063
TELOMERASEPATHWAY	SNP_A-1668837	1.97113	0.0355532
GLYPICAN_1PATHWAY	SNP_A-1737707	1.96348	0.0196276
IL4_2PATHWAY	SNP_A-1717033	1.96305	0.0395326
REG_GR_PATHWAY	SNP_A-1707515	1.95506	0.0304646
PS1PATHWAY	SNP_A-1724024	1.91708	0.0491175
SYNDECAN_3_PATHWAY	SNP_A-1691750	1.90626	0.0202166
NFAT_TFPATHWAY	SNP_A-1755646	1.89321	0.0414067
VEGFR1_PATHWAY	SNP_A-1732980	1.88724	0.00335454
PI3KCIPATHWAY	SNP_A-1719981	1.63924	0.0449423
FOXM1PATHWAY	SNP_A-1739981	1.57447	0.0326941
