# Supplementary material for: Genome-wide associations of signaling pathways in glioblastoma multiforme
Source: BMC Med Genomics. 2013 Mar 28;6:11. doi: 10.1186/1755-8794-6-11 (PMC3616958; doi:10.1186/1755-8794-6-11)
Supplement: Additional file 3: Table S3 — List of all associated tag-loci in GBMs, their corresponding number of over- and under-expressed, associated pathways and genes placed nearby tag-loci that are significantly similar to common molecular alterations in gliomas (P < 0.05). [file 1755-8794-6-11-S3.xlsx]

## Sheet: GBM_pw_grail.txt
Table S3: List of all associated tag loci in GBMs, their corresponding number of over- and under-expressed pathways, associated pathways and genes placed nearby tag loci that are significantly similar to signature alterations (P < 0.05).
over-expressed pathways			under-expressed pathways
tag locus	Npw	gene	tag locus	Npw	gene
SNP_A-1731917	13	PTEN	SNP_A-1705677	17	TMPRSS11A
SNP_A-1656043	10	EGFR	SNP_A-1668058	11	BMPR1B
SNP_A-1742783	8	PLCE1	SNP_A-1654343	9	EGF
SNP_A-1662548	8	HABP2	SNP_A-1669535	9	ABCG2
SNP_A-1686878	8	FAS	SNP_A-1751745	8	ABCG2
SNP_A-1754053	7	PIK3AP1	SNP_A-1705909	8	MAPK10
SNP_A-1720407	6	EGFR	SNP_A-1741853	6	C1orf64
SNP_A-1724476	6	C10orf46	SNP_A-1706913	5	PRDM2
SNP_A-1730020	5	CCDC7	SNP_A-1673860	5	CDH13
SNP_A-1731857	5	BAG3	SNP_A-1697048	3	CDH13
SNP_A-1679064	4	HABP2	SNP_A-1749105	3	EPS8
SNP_A-1747199	3	EPHB6	SNP_A-1728851	3	MGMT
SNP_A-1674301	3	RBL1	SNP_A-1716085	3	STMN1
SNP_A-1721335	3	CAV2	SNP_A-1652906	2	IGFBP7
SNP_A-1683894	3	GHRHR	SNP_A-1658232	2	STMN1
SNP_A-1661029	2	NOS3	SNP_A-1721335	2	CAV2
SNP_A-1694743	2	PI4K2B	SNP_A-1651620	2	FGF19
SNP_A-1732612	2	NF1	SNP_A-1661013	2	CYLD
SNP_A-1695427	2	KSR1	SNP_A-1739981	2	KRAS
SNP_A-1741009	2	CCDC7	SNP_A-1655097	2	KDR
SNP_A-1720403	2	BRAF	SNP_A-1750171	2	FRAP1
SNP_A-1745332	2	INPP4B	SNP_A-1723196	2	BCL6
SNP_A-1747257	2	IL2RA	SNP_A-1687110	2	C1orf64
SNP_A-1647840	2	RET	SNP_A-1710047	2	JAG1
SNP_A-1663346	2	CDK6	SNP_A-1662548	1	HABP2
SNP_A-1728851	2	MGMT	SNP_A-1743983	1	IL2
SNP_A-1755646	1	TP63	SNP_A-1696034	1	PROKR1
SNP_A-1741513	1	MTDH	SNP_A-1732904	1	MAP3K5
SNP_A-1679916	1	ZNF420	SNP_A-1702629	1	PCGF2
SNP_A-1753151	1	TEK	SNP_A-1695427	1	KSR1
SNP_A-1653800	1	PCGF2	SNP_A-1681190	1	CD200
SNP_A-1675886	1	NDRG1	SNP_A-1663062	1	PCNA
SNP_A-1672480	1	HPGD	SNP_A-1715377	1	VRK2
SNP_A-1743327	1	NMI	SNP_A-1747199	1	EPHB6
SNP_A-1663052	1	NTRK2	SNP_A-1721277	1	RASGRP3
SNP_A-1741885	1	HGF	SNP_A-1665018	1	CDH17
SNP_A-1686710	1	C1orf76	SNP_A-1662260	1	RNASEL
SNP_A-1699409	1	MGAT5	SNP_A-1733524	1	STC2
SNP_A-1680172	1	IL2RA	SNP_A-1723454	1	IL6R
SNP_A-1654927	1	FBXW7	SNP_A-1722668	1	NBN
SNP_A-1671710	1	GAB1	SNP_A-1719313	1	ALOX12
SNP_A-1722048	1	HUNK	SNP_A-1671508	1	DMTF1
SNP_A-1710011	1	SHB	SNP_A-1663052	1	NTRK2
SNP_A-1713366	1	DMTF1	SNP_A-1645750	1	GRB14
SNP_A-1745496	1	TACR1	SNP_A-1654927	1	FBXW7
SNP_A-1658232	1	STMN1	SNP_A-1642619	1	PTGER2
SNP_A-1725904	1	FAM83A	SNP_A-1657379	1	CDKN3
SNP_A-1722386	1	LRP1B	SNP_A-1681822	1	APPL1
SNP_A-1713285	1	URG4	SNP_A-1645088	1	JAG1
SNP_A-1676628	1	NRG1	SNP_A-1755182	1	PI4K2B
SNP_A-1667194	1	PGA3	SNP_A-1694743	1	PI4K2B
SNP_A-1681822	1	APPL1	SNP_A-1741885	1	HGF
SNP_A-1700724	1	CYP19A1	SNP_A-1681022	1	PRKD1
SNP_A-1672112	1	RBL1	SNP_A-1694317	1	IL6R
SNP_A-1661404	1	CASP3	SNP_A-1679064	1	HABP2
SNP_A-1648092	1	RP4-691N24.1	SNP_A-1714865	1	ANGPT4
SNP_A-1709633	1	ZNF420	SNP_A-1684696	1	FILIP1L
SNP_A-1694923	1	VTCN1	SNP_A-1714913	1	7A5
SNP_A-1716085	1	STMN1	SNP_A-1680172	1	IL2RA
SNP_A-1663062	1	PCNA	SNP_A-1701469	1	PRKCB1
SNP_A-1736255	1	PIK3CA	SNP_A-1692150	1	EDG1
SNP_A-1743961	1	MAP3K5	SNP_A-1750291	1	RP4-691N24.1
SNP_A-1665590	1	DLC1	SNP_A-1747257	1	IL2RA
SNP_A-1728005	1	TNFRSF11B	SNP_A-1667504	1	FRS2
SNP_A-1721752	1	ZNF217	SNP_A-1686326	1	C15orf55
SNP_A-1727459	1	HACE1	SNP_A-1675557	1	PBK
SNP_A-1645088	1	JAG1	SNP_A-1683894	1	GHRHR
SNP_A-1724024	1	MAML2	SNP_A-1684546	1	OGG1
SNP_A-1664102	1	MGAT5	SNP_A-1646440	1	PIK3R3
SNP_A-1740891	1	PYHIN1
SNP_A-1739981	1	KRAS
SNP_A-1675834	1	DRAM
SNP_A-1699601	1	LRP1B
SNP_A-1682720	1	PIK3C3
SNP_A-1691300	1	NUAK2
SNP_A-1675557	1	PBK
SNP_A-1750291	1	RP4-691N24.1
SNP_A-1678884	1	PTPRJ
SNP_A-1717033	1	DLC1
SNP_A-1721337	1	RXFP1
SNP_A-1728285	1	BCAR3
SNP_A-1710047	1	JAG1
SNP_A-1728295	1	PGF
SNP_A-1753781	1	RXFP1
SNP_A-1705929	1	C1QTNF9
SNP_A-1646934	1	URG4
SNP_A-1690779	1	PEBP4
SNP_A-1698115	1	PLAC8
